# Supplementary material for: Physical activity measured with wrist and ankle accelerometers: Age, gender, and BMI effects
Source: PLoS One. 2018 Apr 27;13(4):e0195996. doi: 10.1371/journal.pone.0195996 (PMC5922544; doi:10.1371/journal.pone.0195996)
Supplement: S1 File — Excel file containing acceleration raw data in 0.1 g units (m/s^2) for 47 participants included in all analyses. Column A indicates subject number. Columns B-E contain mean and CV data of ankle at daytime and nighttime. Columns F-I contain wrist mean and CV data for daytime and nighttime. Columns J-M contain demographics data, including gender, age, and BMI of participants. (XLSX) [file pone.0195996.s001.xlsx]

## Sheet: Sheet1
	Ankle - Daytime		Ankle - Nighttime		Wrist - Daytime		Wrist - Nighttime		Demographics
Subject #	Mean PA (m/s^2)	CV PA	Mean PA (m/s^2)	CV PA	Mean PA (m/s^2)	CV PA	Mean PA (m/s^2)	CV PA	Gender (male = 0, female = 1)	Age	BMI (kg/m^2)
1	0.784707	0.790107	0.0961343	0.169135	0.670687	0.638182	0.113377	0.309159	0	36	24.9
2	0.774102	0.470467	0.309787	0.12596	0.700986	0.516222	0.212726	0.209904	0	29	26
3	0.465403	0.529536	0.282107	0.16079	0.413133	0.546849	0.12017	0.29994	0	57	21.1
4	0.739265	0.754693	0.095425	0.27544	0.739094	0.498171	0.190694	0.359122	0	41	40.5
5	0.871359	0.808393	0.0951829	0.178689	0.732301	0.527822	0.152493	0.269209	0	32	27.5
6	0.440418	0.719756	0.111147	0.0974132	0.341183	0.443484	0.168885	0.360575	0	49	25.2
7	0.487707	0.600378	0.239619	0.194151	0.62167	0.630182	0.130958	0.429806	1	37	24.3
8	0.375597	0.575757	0.213196	0.162805	0.501127	0.513506	0.166622	0.31493	0	30	31.2
9	0.735125	0.785767	0.100149	0.19374	0.64539	0.613836	0.119652	0.251976	0	18	25.8
10	0.915672	0.699012	0.0902391	0.15169	0.647764	0.54886	0.12154	0.24033	1	56	31.4
11	0.971285	0.829627	0.0976445	0.275105	0.675969	0.594607	0.111755	0.345497	1	50	30.5
12	0.650359	0.638138	0.295531	0.122258	0.755794	0.469269	0.220765	0.255195	1	26	24.7
13	0.614403	0.634678	0.127423	0.158381	0.477842	0.541526	0.093835	0.276905	0	33	32.7
14	0.669561	0.802702	0.118867	0.24653	0.53699	0.531602	0.242653	0.238867	1	22	22
15	0.344234	0.526669	0.159442	0.195185	0.420457	0.46187	0.112858	0.296587	1	46	32.2
16	0.706155	0.792868	0.142683	0.220455	0.66647	0.539172	0.274349	0.199092	1	22	22.8
17	0.633558	0.568923	0.285826	0.175893	0.72347	0.559677	0.113551	0.325445	1	27	23.8
18	0.263803	0.524743	0.213125	0.104511	0.345842	0.522506	0.0941387	0.236949	0	42	27.5
19	0.556708	0.624514	0.147735	0.183631	0.578002	0.489069	0.165873	0.234984	0	57	29.2
20	0.442177	0.552748	0.165615	0.104959	0.48163	0.489745	0.121621	0.207403	0	58	24.5
21	0.506069	0.718373	0.133885	0.238069	0.742084	0.653131	0.120312	0.489516	0	19	24
22	0.734768	0.731172	0.0880917	0.201095	0.794788	0.49293	0.141068	0.261641	1	20	35.8
23	0.367372	0.616421	0.125364	0.182683	0.452858	0.573523	0.105848	0.246183	1	23	29.5
24	0.59353	0.7151	0.0940859	0.124746	0.640178	0.559624	0.13521	0.22748	1	41	25.3
25	0.656568	0.728962	0.094749	0.0635917	0.515483	0.552409	0.11646	0.107818	0	54	25.1
26	0.508163	0.63548	0.137053	0.175611	0.429343	0.613035	0.102231	0.319849	0	53	26.6
27	0.288362	0.591579	0.0823631	0.226388	0.409397	0.615593	0.113308	0.354067	0	40	28.3
28	0.372583	0.679925	0.0755524	0.141921	0.419252	0.547534	0.115806	0.202932	1	56	23.7
29	0.574907	0.683622	0.106177	0.248182	0.506925	0.554895	0.128304	0.401221	1	35	27.8
30	0.942999	0.727723	0.106207	0.208102	0.727231	0.576233	0.109499	0.345605	0	25	18.3
31	0.655268	0.70244	0.111255	0.254138	0.968687	0.758271	0.143334	0.548875	1	39	20.5
32	0.380765	0.699188	0.117555	0.18654	0.423671	0.472191	0.120561	0.241369	1	70	34.1
33	0.787467	0.636852	0.132626	0.0742691	0.66141	0.565105	0.143614	0.277142	0	44	24.7
34	0.373014	0.564362	0.129291	0.109464	0.651042	0.496167	0.186676	0.2951	0	73	28.5
35	0.35557	0.597965	0.0808427	0.124077	0.477255	0.502958	0.103189	0.257506	0	73	34.3
36	0.517159	0.638491	0.0871191	0.164282	0.551373	0.449435	0.134354	0.299341	1	63	31.9
37	0.640981	0.756436	0.151954	0.133918	0.598211	0.535883	0.117024	0.230112	1	30	25.9
38	0.513742	0.673199	0.0919405	0.29349	0.601087	0.547272	0.118611	0.37422	0	31	23.5
39	0.654211	0.686531	0.101918	0.221856	0.550381	0.531735	0.165896	0.27806	1	50	29.3
40	0.796969	0.70182	0.0901126	0.199623	0.633339	0.568087	0.118279	0.309225	0	24	28.1
41	0.571025	0.579118	0.0817878	0.118529	0.523609	0.510544	0.117064	0.218178	1	62	21.4
42	0.536405	0.637117	0.113798	0.274802	0.47509	0.495731	0.196207	0.313137	0	32	22.6
43	0.422544	0.651121	0.11237	0.197317	0.622068	0.629872	0.133302	0.360357	0	40	23.6
44	0.434192	0.76972	0.0929542	0.198991	0.518838	0.50737	0.175032	0.239592	1	35	36.9
45	0.939366	0.747578	0.101678	0.291481	0.812389	0.60813	0.128896	0.370125	0	25	29.3
46	0.548865	0.810063	0.0820523	0.124647	0.796262	0.490408	0.230357	0.131116	1	45	17.6
47	0.832019	0.620438	0.0983635	0.272185	0.856401	0.491442	0.181087	0.407137	0	46	27.5
